# Supplementary material for: Genetic Demography of the Blue and Red Shrimp, Aristeus antennatus: A Female-Based Case Study Integrating Multilocus Genotyping and Morphometric Data
Source: Genes (Basel). 2022 Jul 1;13(7):1186. doi: 10.3390/genes13071186 (PMC9320127; doi:10.3390/genes13071186)
Supplement: Supplementary file 1 [file genes-13-01186-s001.zip]

Archive with 1 entries (1 files):
- genes-1766796-supplementary.pdf
